# Supplementary material for: Chimpanzees (Pan troglodytes) detect strange body parts: an eye-tracking study
Source: Anim Cogn. 2022 Jan 28;25(4):807–19. doi: 10.1007/s10071-021-01593-2 (PMC9334416; doi:10.1007/s10071-021-01593-2)
Supplement: Supplementary file 2 — Supplementary file2 (XLSX 28 KB) [file 10071_2021_1593_MOESM2_ESM.xlsx]

## Sheet: Sheet1
Chimpanzees (Pan troglodytes) detect strange body parts: an eye-tracking study
Jie Gao1, 2, Ikuma Adachi1, and Masaki Tomonaga3
1Primate Research Institute, Kyoto University, Inuyama, Aichi, 484-8506, Japan
2Japan Society for the Promotion of Science, Chiyoda-ku, Tokyo, 102-0083, Japan
3Inuyama, Aichi, 484-0000, Japan
Correspondence: Jie Gao, Kyoto University Primate Research Institute, Kanrin 41-2, Inuyama, Aichi, 484-8506, Japan. Email: gao.jie.87c@kyoto-u.jp
Supplementary Material II
Raw Data
Notes:
All data are in "seconds".
These are "time to fist fixation to AOIs" and "fixation duration of AOIs" data of each stimulus (picture) of each condition.
Ai	chimpanzee name			-	means no fixation detected
Ayumu	chimpanzee name
Chloe	chimpanzee name
Cleo	chimpanzee name
Pal	chimpanzee name
Pan	chimpanzee name
sum	sum value

## Sheet: time to first fixation arm
time to first fixation (second)	arm
control condition
	Time to First Fixation_4 ALH1.png_arm*_Sum	Time to First Fixation_1 ALH 1.png_arm*_Sum	Time to First Fixation_3 ALH1.png_arm*_Sum	Time to First Fixation_2 ALH1.png_arm*_Sum	Time to First Fixation_8 ALH1new.png_arm*_Sum	Time to First Fixation_5 A1.png_arm*_Sum	Time to First Fixation_7 ALH1.png_Polygon_Sum	Time to First Fixation_6 ALH1.png_arm*_Sum	Time to First Fixation_9 A1.png_Polygon_Sum	Time to First Fixation_12 A1.png_Polygon_Sum	Time to First Fixation_11 A1.png_Polygon_Sum	Time to First Fixation_10 A1.png_Polygon_Sum	Time to First Fixation_13 A1.png_arm*_Sum	Time to First Fixation_16 A1.png_arm*_Sum	Time to First Fixation_15 A1.png_arm*_Sum	Time to First Fixation_14 A1.png_arm*_Sum	Time to First Fixation_20 A1.png_Polygon_Sum	Time to First Fixation_19 A1.png_Polygon_Sum	Time to First Fixation_17 A1.png_Polygon 3_Sum	Time to First Fixation_18 A1.png_Polygon_Sum
Ai	-	-	3	-	-	-	0.54	-	-	-	-	-	-	3.86	-	-	-	-	0	-
Ayumu	-	-	-	-	4.62	-	-	-	-	0.34	3.01	0	-	-	-	-	-	-	-	-
Chloe	-	0.02	-	4.09	1.43	2.14	-	2.23	1.39	2	3.67	-	1.52	0.91	-	1.25	-	-	2.39	1.58
Cleo	-	-	-	-	-	-	-	1.71	-	-	0.19	-	-	-	-	-	-	-	-	-
Pal	-	-	-	-	-	0.91	-	0.23	-	-	-	0.73	-	-	-	-	-	-	-	-
Pan	-	1.26	0.53	-	-	0	-	0.24	-	-	-	0.56	-	-	-	-	-	-	-	-
sum	-	1.28	0.53	4.09	6.04	3.05	0.54	4.41	1.39	2.34	7.25	1.29	1.52	4.77	-	1.25	-	-	2.39	1.58
"misplaced" condition
	Time to First Fixation_2 A2.png_arm*_Sum	Time to First Fixation_4 A2.png_arm*_Sum	Time to First Fixation_1 A2.png_arm* 2_Sum	Time to First Fixation_3 A2.png_arm*_Sum	Time to First Fixation_5 A2.png_arm*_Sum	Time to First Fixation_7 A2.png_arm*_Sum	Time to First Fixation_6 A2.png_arm*_Sum	Time to First Fixation_8 A2.png_arm*_Sum	Time to First Fixation_10 A2.png_arm*_Sum	Time to First Fixation_9 A2.png_arm*_Sum	Time to First Fixation_12 A2.png_arm*_Sum	Time to First Fixation_11 A2.png_arm*_Sum	Time to First Fixation_14 A2.png_arm*_Sum	Time to First Fixation_13 A2.png_arm*_Sum	Time to First Fixation_16 A2.png_arm*_Sum	Time to First Fixation_15 A2.png_arm*_Sum	Time to First Fixation_17 A2.png_Polygon 3_Sum	Time to First Fixation_20 A2.png_Polygon_Sum	Time to First Fixation_18 A2.png_Polygon_Sum	Time to First Fixation_19 A2.png_Polygon_Sum
Ai	-	-	-	-	-	4.6	-	0.05	-	-	-	2.88	0.88	-	-	-	4.38	-	-	-
Ayumu	-	-	0.46	-	-	-	4.33	-	0.88	-	-	-	-	-	-	-	-	-	-	3.17
Chloe	-	0.29	0.53	-	-	1.1	-	-	0.8	0.85	-	0.84	1.06	1.18	4.77	-	-	1.78	2.49	4.26
Cleo	-	1.66	0.59	-	-	-	-	-	0.92	-	-	-	0.16	-	3.03	0.68	-	1.94	-	-
Pal	-	0.49	0.45	-	-	0.73	-	0.94	1.92	-	-	4.06	0.29	-	-	2.32	4.24	-	3.38	-
Pan	-	1.11	0.47	-	0.95	0.87	0.06	-	-	0.56	-	-	-	-	-	-	-	0.81	-	-
sum	-	3.55	2.51	-	0.95	7.3	4.39	0.99	4.51	1.41	-	7.78	2.4	1.18	7.8	3	8.62	4.53	5.86	8.26
"replaced by a chimpanzee part" condition
	Time to First Fixation_3 A3.png_arm*_Sum	Time to First Fixation_2 A3.png_arm*_Sum	Time to First Fixation_4 A3.png_arm*_Sum	Time to First Fixation_1 A3.png_arm*_Sum	Time to First Fixation_7 A3.png_arm*_Sum	Time to First Fixation_6 A3.png_arm*_Sum	Time to First Fixation_8 A3.png_arm*_Sum	Time to First Fixation_5 A3.png_arm*_Sum	Time to First Fixation_11 A3.png_arm*_Sum	Time to First Fixation_10 A3.png_arm*_Sum	Time to First Fixation_9 A3.png_arm*_Sum	Time to First Fixation_12 A3.png_arm*_Sum	Time to First Fixation_15 A3.png_arm*_Sum	Time to First Fixation_14 A3.png_arm*_Sum	Time to First Fixation_13 A3.png_arm*_Sum	Time to First Fixation_16 A3.png_arm*_Sum	Time to First Fixation_18 A3.png_Polygon_Sum	Time to First Fixation_17 A3.png_Polygon 2_Sum	Time to First Fixation_19 A3.png_Polygon_Sum	Time to First Fixation_20 A3.png_Polygon_Sum
Ai	-	-	-	-	-	-	0.95	-	4.34	-	-	-	-	-	-	3.52	-	-	-	1.14
Ayumu	1.06	-	-	1.63	-	0.29	4.06	-	-	-	-	-	-	2.81	-	-	-	-	-	0.78
Chloe	0.09	0.84	-	0.64	4.78	0.33	3.52	4.4	0	-	-	1.08	0.69	0.79	1.72	-	-	-	-	0.77
Cleo	-	-	-	1.18	0.08	-	1.2	-	2.31	0.26	-	-	-	-	-	-	3.28	-	-	-
Pal	-	-	3.17	0.69	-	0.81	0.31	-	-	-	-	-	-	0.39	-	0.79	-	-	-	-
Pan	0.87	0	0.36	1.6	-	0.42	0.26	-	0.67	-	-	-	-	-	0.53	0.7	-	1	-	-
sum	2.02	1.36	3.52	5.74	4.86	1.84	10.3	4.4	7.33	1.41	-	1.08	0.69	3.99	2.25	5.01	3.28	1	-	6.31
"replaced by a human part" condition
	Time to First Fixation_1 A4new.png_arm*_Sum	Time to First Fixation_3 A4.png_arm*_Sum	Time to First Fixation_2 A4new.png_arm*_Sum	Time to First Fixation_4 A4.png_arm*_Sum	Time to First Fixation_6 A4.png_arm*_Sum	Time to First Fixation_8 A4.png_arm*_Sum	Time to First Fixation_5 A4.png_arm*_Sum	Time to First Fixation_7 A4.png_arm*_Sum	Time to First Fixation_12 A4.png_arm*_Sum	Time to First Fixation_11 A4.png_arm*_Sum	Time to First Fixation_10 A4.png_arm*_Sum	Time to First Fixation_9 A4.png_arm*_Sum	Time to First Fixation_16 A4.png_arm*_Sum	Time to First Fixation_15 A4.png_arm*_Sum	Time to First Fixation_14 A4.png_arm*_Sum	Time to First Fixation_13 A4.png_arm*_Sum	Time to First Fixation_19 A4.png_Polygon_Sum	Time to First Fixation_18 A4.png_Polygon_Sum	Time to First Fixation_20 A4.png_Polygon_Sum	Time to First Fixation_17 A4.png_Polygon 2_Sum
Ai	1.99	-	1.28	0.83	-	-	-	-	-	-	-	-	0	-	-	-	-	1.99	3.82	-
Ayumu	-	-	0.53	4.99	1.11	0.93	0.77	-	1.88	0.36	-	4.49	-	0.23	-	-	-	2.24	0.8	-
Chloe	0.72	4.1	0.75	0.66	0.9	0.16	-	-	1.82	0	-	-	0.61	1.96	0.85	4.65	3.29	1.77	0.61	0.58
Cleo	-	-	3.53	0.78	-	-	-	1.25	1.28	0	-	1.26	3.03	-	-	-	1.73	-	-	-
Pal	4.05	-	-	-	-	-	-	-	-	-	-	-	-	-	-	-	2.96	-	2.36	-
Pan	-	-	-	-	0.43	3.88	-	-	-	-	1.12	-	0.9	0.33	1.22	-	-	-	0.36	-
sum	6.76	4.1	6.1	7.27	2.44	4.96	0.77	1.25	4.98	0.36	1.12	5.75	4.54	2.52	2.07	4.65	7.98	6	7.94	0.58

## Sheet: time to first fixation leg
time to first fixation (second)	leg
control condition
	Time to First Fixation_1 L1.png_leg*_Sum	Time to First Fixation_4 L1.png_leg*_Sum	Time to First Fixation_3 L1.png_leg*_Sum	Time to First Fixation_2 L1.png_leg*_Sum	Time to First Fixation_5 L1.png_leg*_Sum	Time to First Fixation_6 L1.png_leg*_Sum	Time to First Fixation_7 L1.png_leg*_Sum	Time to First Fixation_8 L1.png_leg*_Sum	Time to First Fixation_9 L1.png_leg*_Sum	Time to First Fixation_12 L1.png_leg*_Sum	Time to First Fixation_11 L1.png_leg*_Sum	Time to First Fixation_10 L1.png_leg*_Sum	Time to First Fixation_14 L1.png_Polygon_Sum	Time to First Fixation_13 L1.png_Polygon_Sum	Time to First Fixation_15 L1.png_Polygon 2_Sum	Time to First Fixation_16 L1.png_Polygon_Sum	Time to First Fixation_19 L1.png_Polygon_Sum	Time to First Fixation_17 L1.png_Polygon_Sum	Time to First Fixation_20 L1.png_Polygon_Sum	Time to First Fixation_18 L1.png_Polygon 2_Sum
Ai	-	-	-	-	0.37	-	-	-	-	-	-	4.74	-	4.55	-	-	1.33	-	-	-
Ayumu	-	-	-	-	-	-	-	-	-	-	-	-	-	-	-	-	-	-	-	0.26
Chloe	-	-	-	0.84	1.71	-	-	2.04	1.28	4.03	3.57	1.89	-	-	-	-	-	-	1.38	-
Cleo	-	-	-	1.17	1.94	0.23	-	2.48	4.12	-	-	-	-	-	-	-	-	-	-	-
Pal	-	1.9	-	-	-	0.93	-	-	-	-	-	-	-	-	-	-	1.72	-	-	-
Pan	-	-	-	1.91	-	4.34	-	-	0.24	-	-	0.31	-	-	-	-	-	-	-	-
sum	-	1.9	-	3.92	4.03	5.51	-	4.52	5.64	4.03	3.57	6.95	-	4.55	-	-	3.05	-	1.38	0.26
"misplaced" condition
	Time to First Fixation_2 L2.png_leg*_Sum	Time to First Fixation_1 L2.png_leg*_Sum	Time to First Fixation_4 L2.png_leg*_Sum	Time to First Fixation_3 L2.jpg_Polygon 3_Sum	Time to First Fixation_6 L2.png_leg*_Sum	Time to First Fixation_7 L2.png_leg*_Sum	Time to First Fixation_8 L2.png_leg*_Sum	Time to First Fixation_5 L2.png_leg*_Sum	Time to First Fixation_10 L2.png_leg*_Sum	Time to First Fixation_9 L2.png_leg*_Sum	Time to First Fixation_12 L2.png_leg*_Sum	Time to First Fixation_11 L2.png_leg*_Sum	Time to First Fixation_13 L2.png_Polygon_Sum	Time to First Fixation_14 L2.png_Polygon_Sum	Time to First Fixation_16 L2.png_Polygon_Sum	Time to First Fixation_15 L2.png_Polygon 2_Sum	Time to First Fixation_18 L2.png_Polygon_Sum	Time to First Fixation_19 L2.png_Polygon_Sum	Time to First Fixation_17 L2.png_Polygon_Sum	Time to First Fixation_20 L2.png_Polygon_Sum
Ai	-	0.62	-	0.86	-	-	-	-	-	0.81	-	-	-	-	-	-	0.15	-	-	-
Ayumu	0.86	3.17	2.88	-	-	-	3.67	-	1.97	0.47	-	-	-	2.91	-	4.1	-	0.63	-	-
Chloe	3.05	0.8	-	-	0.32	-	-	0.45	1.04	0.56	2.31	0.85	0.51	-	0.71	1.58	2.59	0.71	-	4.34
Cleo	1.03	0.65	-	-	-	-	0.81	0.83	0.93	4.64	-	0.89	1.36	-	-	-	-	0.95	-	-
Pal	0.62	0.8	-	-	1.97	-	0.5	1.33	0.22	0.63	-	0.75	0.57	1.1	0.49	0.93	0.56	0.72	-	0.74
Pan	0.6	0.6	-	-	-	1.97	1.07	-	-	0.41	-	0.63	-	0.82	2.94	-	1.11	0.63	-	0.61
sum	6.16	6.64	2.88	0.86	2.29	1.97	6.04	2.62	4.16	7.53	5.04	3.13	2.44	4.83	4.13	6.62	4.42	3.64	-	8.9
"replaced by a chimpanzee part" condition
	Time to First Fixation_3 L3.png_leg*_Sum	Time to First Fixation_2 L3.png_leg*_Sum	Time to First Fixation_1 L3.png_leg*_Sum	Time to First Fixation_4 L3.png_leg*_Sum	Time to First Fixation_7 L3.png_leg*_Sum	Time to First Fixation_8 L3.png_leg*_Sum	Time to First Fixation_5 L3.png_leg*_Sum	Time to First Fixation_6 L3.png_leg*_Sum	Time to First Fixation_11 L3.png_leg*_Sum	Time to First Fixation_10 L3.png_leg*_Sum	Time to First Fixation_9 L3.png_leg*_Sum	Time to First Fixation_12 L3.png_leg*_Sum	Time to First Fixation_15 L3.png_Polygon_Sum	Time to First Fixation_16 L3 new.png_Polygon_Sum	Time to First Fixation_13 L3.png_Polygon_Sum	Time to First Fixation_14 L3.png_Polygon_Sum	Time to First Fixation_20 L3.png_Polygon_Sum	Time to First Fixation_18 L3.png_Polygon_Sum	Time to First Fixation_19 L3.png_Polygon_Sum	Time to First Fixation_17 L3.png_Polygon_Sum
Ai	-	-	-	-	-	3.04	0.46	-	1.35	-	0.75	2.02	1.18	-	-	-	-	-	4.39	-
Ayumu	-	-	-	-	-	-	-	-	-	1.45	-	-	-	4.27	-	-	-	1.65	-	-
Chloe	1.14	0.98	-	2.19	-	2.12	0.26	-	3.8	-	0.64	2.42	-	2.91	1.39	-	0.76	2.17	4.22	1.63
Cleo	-	-	-	-	-	1.38	-	-	-	0.5	-	-	-	0.19	-	-	-	1.6	-	-
Pal	-	-	3.35	-	-	-	-	-	-	-	-	-	-	-	4.86	-	-	4.72	-	-
Pan	-	-	-	-	-	1.54	1.13	-	-	-	-	-	-	3.13	-	-	-	-	-	-
sum	1.14	0.98	3.35	2.19	-	8.07	1.85	-	5.16	6.19	1.39	4.44	3.98	10.49	6.25	-	3.98	10.14	8.61	1.63
"replaced by a human part" condition
	Time to First Fixation_4 L4.png_leg*_Sum	Time to First Fixation_3 L4.png_leg*_Sum	Time to First Fixation_2 L4.png_leg*_Sum	Time to First Fixation_1 L4.png_leg*_Sum	Time to First Fixation_8 L4.png_leg*_Sum	Time to First Fixation_5 L4.png_leg*_Sum	Time to First Fixation_6 L4.png_leg*_Sum	Time to First Fixation_7 L4.png_leg*_Sum	Time to First Fixation_12 L4.png_leg*_Sum	Time to First Fixation_11 L4.png_leg*_Sum	Time to First Fixation_10 L4.png_leg*_Sum	Time to First Fixation_9 L4.png_leg*_Sum	Time to First Fixation_16 L4.png_Polygon_Sum	Time to First Fixation_15 L4.png_Polygon_Sum	Time to First Fixation_14 L4.png_Polygon_Sum	Time to First Fixation_13 L4.png_Polygon_Sum	Time to First Fixation_17 L4.png_Polygon_Sum	Time to First Fixation_20 L4.png_Polygon 2_Sum	Time to First Fixation_18 L4.png_Polygon_Sum	Time to First Fixation_19 L4.png_Polygon_Sum
Ai	1.91	-	-	-	-	0.73	4.23	-	-	-	1.51	-	0.71	-	-	2.8	2.96	-	-	0.91
Ayumu	-	-	3.54	4.25	-	-	-	-	-	-	2.6	-	1.95	-	-	-	-	-	-	-
Chloe	-	0.74	1.29	3.71	1.27	1.2	-	3.16	-	-	2.08	-	-	-	-	-	0.8	-	2.67	-
Cleo	-	-	-	-	-	2.79	-	-	2.48	3.97	-	-	-	-	-	-	-	-	-	0.98
Pal	-	0.63	-	-	-	4.9	-	-	-	0.49	-	-	-	-	-	-	-	-	4.52	-
Pan	-	-	1.81	-	0.68	-	-	-	-	0.67	-	-	3.39	-	-	-	0.89	-	-	-
sum	1.91	1.37	6.64	7.96	1.94	13.79	4.23	3.16	2.48	5.12	11.05	-	6.05	-	-	2.8	4.65	-	7.18	1.89

## Sheet: fixation duration arm
fixation duration (second)	arm
control condition
	Total Fixation Duration_4 ALH1.png_arm*_Sum	Total Fixation Duration_1 ALH 1.png_arm*_Sum	Total Fixation Duration_3 ALH1.png_arm*_Sum	Total Fixation Duration_2 ALH1.png_arm*_Sum	Total Fixation Duration_8 ALH1new.png_arm*_Sum	Total Fixation Duration_5 A1.png_arm*_Sum	Total Fixation Duration_7 ALH1.png_Polygon_Sum	Total Fixation Duration_6 ALH1.png_arm*_Sum	Total Fixation Duration_9 A1.png_Polygon_Sum	Total Fixation Duration_12 A1.png_Polygon_Sum	Total Fixation Duration_11 A1.png_Polygon_Sum	Total Fixation Duration_10 A1.png_Polygon_Sum	Total Fixation Duration_13 A1.png_arm*_Sum	Total Fixation Duration_16 A1.png_arm*_Sum	Total Fixation Duration_15 A1.png_arm*_Sum	Total Fixation Duration_14 A1.png_arm*_Sum	Total Fixation Duration_20 A1.png_Polygon_Sum	Total Fixation Duration_19 A1.png_Polygon_Sum	Total Fixation Duration_17 A1.png_Polygon 3_Sum	Total Fixation Duration_18 A1.png_Polygon_Sum
Ai	-	-	-	-	-	-	0.51	-	-	-	-	-	-	0.55	-	-	-	-	0.44	-
Ayumu	-	-	-	-	0.17	-	-	-	-	0.09	0.23	0.19	-	-	-	-	-	-	-	-
Chloe	-	0.33	-	0.1	0.22	0.17	-	0.13	0.18	0.32	0.34	-	0.13	1.8	-	0.2	-	-	0.21	1.3
Cleo	-	-	-	-	-	-	-	0.2	-	-	0.21	-	-	-	-	-	-	-	-	-
Pal	-	-	-	-	-	0.19	-	0.15	-	-	-	0.26	-	-	-	-	-	-	-	-
Pan	-	0.27	0.52	-	-	0.04	-	0.41	-	-	-	0.11	-	-	-	-	-	-	-	-
sum	-	0.6	0.52	0.1	0.39	0.39	0.51	0.88	0.18	0.41	1.67	0.56	0.13	2.35	-	0.2	-	-	0.65	1.3
"misplaced" condition
	Total Fixation Duration_2 A2.png_arm*_Sum	Total Fixation Duration_4 A2.png_arm*_Sum	Total Fixation Duration_1 A2.png_arm* 2_Sum	Total Fixation Duration_3 A2.png_arm*_Sum	Total Fixation Duration_5 A2.png_arm*_Sum	Total Fixation Duration_7 A2.png_arm*_Sum	Total Fixation Duration_6 A2.png_arm*_Sum	Total Fixation Duration_8 A2.png_arm*_Sum	Total Fixation Duration_10 A2.png_arm*_Sum	Total Fixation Duration_9 A2.png_arm*_Sum	Total Fixation Duration_12 A2.png_arm*_Sum	Total Fixation Duration_11 A2.png_arm*_Sum	Total Fixation Duration_14 A2.png_arm*_Sum	Total Fixation Duration_13 A2.png_arm*_Sum	Total Fixation Duration_16 A2.png_arm*_Sum	Total Fixation Duration_15 A2.png_arm*_Sum	Total Fixation Duration_17 A2.png_Polygon 3_Sum	Total Fixation Duration_20 A2.png_Polygon_Sum	Total Fixation Duration_18 A2.png_Polygon_Sum	Total Fixation Duration_19 A2.png_Polygon_Sum
Ai	-	-	-	-	-	0.15	-	0.33	-	-	-	0.59	0.26	-	-	-	0.35	-	-	-
Ayumu	-	-	0.37	-	-	-	0.08	-	0.2	-	-	-	-	-	-	-	-	-	-	0.1
Chloe	-	0.4	0.3	-	-	0.63	-	-	1.08	0.9	-	0.46	0.8	0.7	0.14	-	-	0.63	0.15	0.57
Cleo	-	0.28	0.25	-	-	-	-	-	0.18	-	-	-	0.48	-	0.19	0.2	-	0.31	-	-
Pal	-	1.4	1.5	-	-	0.33	-	0.36	0.24	-	-	0.52	0.24	-	-	0.21	0.47	-	0.16	-
Pan	-	0.41	0.26	-	0.34	0.17	0.17	-	-	0.31	-	-	-	-	-	-	-	0.19	-	-
sum	-	2.49	2.69	-	0.34	1.27	0.25	0.69	1.7	1.21	-	1.57	1.78	0.7	0.33	0.41	0.82	1.14	0.31	0.99
"replaced by a chimpanzee part" condition
	Total Fixation Duration_3 A3.png_arm*_Sum	Total Fixation Duration_2 A3.png_arm*_Sum	Total Fixation Duration_4 A3.png_arm*_Sum	Total Fixation Duration_1 A3.png_arm*_Sum	Total Fixation Duration_7 A3.png_arm*_Sum	Total Fixation Duration_6 A3.png_arm*_Sum	Total Fixation Duration_8 A3.png_arm*_Sum	Total Fixation Duration_5 A3.png_arm*_Sum	Total Fixation Duration_11 A3.png_arm*_Sum	Total Fixation Duration_10 A3.png_arm*_Sum	Total Fixation Duration_9 A3.png_arm*_Sum	Total Fixation Duration_12 A3.png_arm*_Sum	Total Fixation Duration_15 A3.png_arm*_Sum	Total Fixation Duration_14 A3.png_arm*_Sum	Total Fixation Duration_13 A3.png_arm*_Sum	Total Fixation Duration_16 A3.png_arm*_Sum	Total Fixation Duration_18 A3.png_Polygon_Sum	Total Fixation Duration_17 A3.png_Polygon 2_Sum	Total Fixation Duration_19 A3.png_Polygon_Sum	Total Fixation Duration_20 A3.png_Polygon_Sum
Ai	-	-	-	-	-	-	0.78	-	0.23	-	-	-	-	-	-	0.21	-	-	-	0.25
Ayumu	0.24	-	-	1.35	-	0.61	0.24	-	-	-	-	-	-	0.27	-	-	-	-	-	0.38
Chloe	0.83	0.48	-	0.84	0.24	0.69	0.15	0.19	1.69	-	-	0.29	0.17	0.4	0.34	-	-	-	-	0.72
Cleo	-	-	-	0.59	0.1	-	0.22	-	0.47	0.09	-	-	-	-	-	-	0.13	-	-	-
Pal	-	-	0.28	0.84	-	0.22	1.07	-	-	-	-	-	-	0.21	-	1.21	-	-	-	-
Pan	0.15	0.19	0.63	0.18	-	0.47	0.37	-	0.66	-	-	-	-	-	0.2	0.17	-	0.25	-	-
sum	1.23	1.03	0.9	3.8	0.33	2	2.83	0.19	3.04	0.66	-	0.29	0.17	0.87	0.54	1.59	0.13	0.25	-	2.18
"replaced by a human part" condition
	Total Fixation Duration_1 A4new.png_arm*_Sum	Total Fixation Duration_3 A4.png_arm*_Sum	Total Fixation Duration_2 A4new.png_arm*_Sum	Total Fixation Duration_4 A4.png_arm*_Sum	Total Fixation Duration_6 A4.png_arm*_Sum	Total Fixation Duration_8 A4.png_arm*_Sum	Total Fixation Duration_5 A4.png_arm*_Sum	Total Fixation Duration_7 A4.png_arm*_Sum	Total Fixation Duration_12 A4.png_arm*_Sum	Total Fixation Duration_11 A4.png_arm*_Sum	Total Fixation Duration_10 A4.png_arm*_Sum	Total Fixation Duration_9 A4.png_arm*_Sum	Total Fixation Duration_16 A4.png_arm*_Sum	Total Fixation Duration_15 A4.png_arm*_Sum	Total Fixation Duration_14 A4.png_arm*_Sum	Total Fixation Duration_13 A4.png_arm*_Sum	Total Fixation Duration_19 A4.png_Polygon_Sum	Total Fixation Duration_18 A4.png_Polygon_Sum	Total Fixation Duration_20 A4.png_Polygon_Sum	Total Fixation Duration_17 A4.png_Polygon 2_Sum
Ai	0.82	-	0.83	0.15	-	-	-	-	-	-	-	-	0.84	-	-	-	-	0.56	0.6	-
Ayumu	-	-	0.47	0.02	0.66	0.47	0.15	-	0.34	0.19	-	0.2	-	0.49	-	-	-	0.2	0.28	-
Chloe	0.17	0.27	1.31	3.24	0.17	0.53	-	-	1.19	2.83	-	-	2.06	0.51	0.56	0.32	0.14	0.43	0.52	1.5
Cleo	-	-	0.7	0.09	-	-	-	0.21	0.42	0.61	-	0.36	0.23	-	-	-	0.22	-	-	-
Pal	0.23	-	-	-	-	-	-	-	-	-	-	-	-	-	-	-	0.35	-	0.31	-
Pan	-	-	-	-	0.53	0.26	-	-	-	-	0.09	-	0.32	0.17	1.48	-	-	-	0.13	-
sum	1.22	0.27	3.3	3.5	1.35	1.25	0.15	0.21	1.95	3.62	0.09	0.56	3.45	1.17	2.05	0.32	0.71	1.2	1.84	1.5

## Sheet: fixation duration leg
fixation duration (second)	leg
control condition
	Total Fixation Duration_1 L1.png_leg*_Sum	Total Fixation Duration_4 L1.png_leg*_Sum	Total Fixation Duration_3 L1.png_leg*_Sum	Total Fixation Duration_2 L1.png_leg*_Sum	Total Fixation Duration_5 L1.png_leg*_Sum	Total Fixation Duration_6 L1.png_leg*_Sum	Total Fixation Duration_7 L1.png_leg*_Sum	Total Fixation Duration_8 L1.png_leg*_Sum	Total Fixation Duration_9 L1.png_leg*_Sum	Total Fixation Duration_12 L1.png_leg*_Sum	Total Fixation Duration_11 L1.png_leg*_Sum	Total Fixation Duration_10 L1.png_leg*_Sum	Total Fixation Duration_14 L1.png_Polygon_Sum	Total Fixation Duration_13 L1.png_Polygon_Sum	Total Fixation Duration_15 L1.png_Polygon 2_Sum	Total Fixation Duration_16 L1.png_Polygon_Sum	Total Fixation Duration_19 L1.png_Polygon_Sum	Total Fixation Duration_17 L1.png_Polygon_Sum	Total Fixation Duration_20 L1.png_Polygon_Sum	Total Fixation Duration_18 L1.png_Polygon 2_Sum
Ai	-	-	-	-	0.33	-	-	-	-	-	-	0.27	-	0.19	-	-	0.64	-	-	-
Ayumu	-	-	-	-	-	-	-	-	-	-	-	-	-	-	-	-	-	-	-	0.17
Chloe	-	-	-	0.83	0.37	-	-	0.55	0.19	0.25	0.37	0.93	-	-	-	-	-	-	0.2	-
Cleo	-	-	-	0.19	0.26	0.27	-	0.16	0.15	-	-	-	-	-	-	-	-	-	-	-
Pal	-	0.12	-	-	-	0.32	-	-	-	-	-	-	-	-	-	-	0.38	-	-	-
Pan	-	-	-	0.12	-	0.24	-	-	0.18	-	-	0.12	-	-	-	-	-	-	-	-
sum	-	0.16	-	1.13	2.85	0.83	-	0.71	0.52	0.25	0.37	1.32	-	0.19	-	-	1.03	-	0.2	0.17
"misplaced" condition
	Total Fixation Duration_2 L2.png_leg*_Sum	Total Fixation Duration_1 L2.png_leg*_Sum	Total Fixation Duration_4 L2.png_leg*_Sum	Total Fixation Duration_3 L2.jpg_Polygon 3_Sum	Total Fixation Duration_6 L2.png_leg*_Sum	Total Fixation Duration_7 L2.png_leg*_Sum	Total Fixation Duration_8 L2.png_leg*_Sum	Total Fixation Duration_5 L2.png_leg*_Sum	Total Fixation Duration_10 L2.png_leg*_Sum	Total Fixation Duration_9 L2.png_leg*_Sum	Total Fixation Duration_12 L2.png_leg*_Sum	Total Fixation Duration_11 L2.png_leg*_Sum	Total Fixation Duration_13 L2.png_Polygon_Sum	Total Fixation Duration_14 L2.png_Polygon_Sum	Total Fixation Duration_16 L2.png_Polygon_Sum	Total Fixation Duration_15 L2.png_Polygon 2_Sum	Total Fixation Duration_18 L2.png_Polygon_Sum	Total Fixation Duration_19 L2.png_Polygon_Sum	Total Fixation Duration_17 L2.png_Polygon_Sum	Total Fixation Duration_20 L2.png_Polygon_Sum
Ai	-	0.09	-	0.34	-	-	-	-	-	0.22	-	-	-	-	-	-	0.43	-	-	-
Ayumu	0.87	0.39	0.06	-	-	-	0.07	-	0.11	0.18	-	-	-	0.22	-	0.06	-	0.63	-	-
Chloe	0.39	0.86	-	-	0.43	-	-	1.51	0.08	0.34	0.14	0.64	0.08	-	0.33	0.34	0.72	0.19	-	0.26
Cleo	0.78	0.12	-	-	-	-	0.59	0.18	0.58	0.09	-	0.12	0.08	-	-	-	-	0.34	-	-
Pal	0.57	0.74	-	-	0.43	-	0.39	0.53	0.31	0.41	-	0.76	0.07	0.97	0.69	1.64	0.55	0.75	-	0.26
Pan	0.43	0.66	-	-	-	0.76	0.23	-	-	0.62	-	0.25	-	0.36	0.45	-	0.29	0.35	-	0.49
sum	3.05	2.85	0.06	0.34	0.85	0.76	1.28	2.22	1.09	1.86	0.57	1.76	0.23	1.55	1.47	2.05	1.99	2.26	-	1.66
"replaced by a chimpanzee part" condition
	Total Fixation Duration_3 L3.png_leg*_Sum	Total Fixation Duration_2 L3.png_leg*_Sum	Total Fixation Duration_1 L3.png_leg*_Sum	Total Fixation Duration_4 L3.png_leg*_Sum	Total Fixation Duration_7 L3.png_leg*_Sum	Total Fixation Duration_8 L3.png_leg*_Sum	Total Fixation Duration_5 L3.png_leg*_Sum	Total Fixation Duration_6 L3.png_leg*_Sum	Total Fixation Duration_11 L3.png_leg*_Sum	Total Fixation Duration_10 L3.png_leg*_Sum	Total Fixation Duration_9 L3.png_leg*_Sum	Total Fixation Duration_12 L3.png_leg*_Sum	Total Fixation Duration_15 L3.png_Polygon_Sum	Total Fixation Duration_16 L3 new.png_Polygon_Sum	Total Fixation Duration_13 L3.png_Polygon_Sum	Total Fixation Duration_14 L3.png_Polygon_Sum	Total Fixation Duration_20 L3.png_Polygon_Sum	Total Fixation Duration_18 L3.png_Polygon_Sum	Total Fixation Duration_19 L3.png_Polygon_Sum	Total Fixation Duration_17 L3.png_Polygon_Sum
Ai	-	-	-	-	-	0.21	0.44	-	0.47	-	0.11	0.14	0.4	-	-	-	-	-	0.19	-
Ayumu	-	-	-	-	-	-	-	-	-	0.45	-	-	-	0.42	-	-	-	0.5	-	-
Chloe	0.09	0.99	-	0.84	-	0.18	0.3	-	0.54	-	0.31	0.16	-	0.96	0.31	-	0.3	0.5	0.5	0.63
Cleo	-	-	-	-	-	0.21	-	-	-	0.2	-	-	-	0.07	-	-	-	0.26	-	-
Pal	-	-	0.2	-	-	-	-	-	-	-	-	-	-	-	0.15	-	-	0.1	-	-
Pan	-	-	-	-	-	1.24	0.26	-	-	-	-	-	-	0.19	-	-	-	-	-	-
sum	0.09	0.99	0.2	0.84	-	1.83	1	-	1.01	0.76	0.42	0.3	0.69	1.64	0.46	-	0.93	1.36	0.69	0.63
"replaced by a human part" condition
	Total Fixation Duration_4 L4.png_leg*_Sum	Total Fixation Duration_3 L4.png_leg*_Sum	Total Fixation Duration_2 L4.png_leg*_Sum	Total Fixation Duration_1 L4.png_leg*_Sum	Total Fixation Duration_8 L4.png_leg*_Sum	Total Fixation Duration_5 L4.png_leg*_Sum	Total Fixation Duration_6 L4.png_leg*_Sum	Total Fixation Duration_7 L4.png_leg*_Sum	Total Fixation Duration_12 L4.png_leg*_Sum	Total Fixation Duration_11 L4.png_leg*_Sum	Total Fixation Duration_10 L4.png_leg*_Sum	Total Fixation Duration_9 L4.png_leg*_Sum	Total Fixation Duration_16 L4.png_Polygon_Sum	Total Fixation Duration_15 L4.png_Polygon_Sum	Total Fixation Duration_14 L4.png_Polygon_Sum	Total Fixation Duration_13 L4.png_Polygon_Sum	Total Fixation Duration_17 L4.png_Polygon_Sum	Total Fixation Duration_20 L4.png_Polygon 2_Sum	Total Fixation Duration_18 L4.png_Polygon_Sum	Total Fixation Duration_19 L4.png_Polygon_Sum
Ai	0.66	-	-	-	-	1.97	0.37	-	-	-	0.18	-	0.25	-	-	0.66	0.62	-	-	0.32
Ayumu	-	-	0.25	0.41	-	-	-	-	-	-	0.2	-	0.21	-	-	-	-	-	-	-
Chloe	-	0.29	2.01	0.63	0.86	0.95	-	0.27	-	-	1.08	-	-	-	-	-	0.7	-	0.54	-
Cleo	-	-	-	-	-	0.39	-	-	0.33	0.1	-	-	-	-	-	-	-	-	-	0.21
Pal	-	0.7	-	-	-	0.12	-	-	-	0.14	-	-	-	-	-	-	-	-	0.15	-
Pan	-	-	0.49	-	0.32	-	-	-	-	0.11	-	-	0.26	-	-	-	0.18	-	-	-
sum	0.66	0.99	2.76	1.05	1.18	3.57	0.37	0.27	0.33	0.35	1.62	-	0.72	-	-	0.66	1.5	-	0.69	0.53
